# Supplementary material for: Evaluation of the Percentage of Monocyte Subpopulations with TLR2 and TLR4 Expression About Selected Skin Functional Parameters in Patients with Acne Vulgaris—Cross-Sectional Study
Source: J Clin Med. 2025 Sep 12;14(18):6449. doi: 10.3390/jcm14186449 (PMC12470757; doi:10.3390/jcm14186449)
Supplement: Supplementary file 1 [file jcm-14-06449-s001.zip]

Archive with 1 entries (1 files):
- jcm-3831801-supplementary.pdf
